# Supplementary material for: Urinary Multi-Omics Profiling Reveals Systemic Molecular Alterations in Progressive External Ophthalmoplegia
Source: Int J Mol Sci. 2025 Nov 21;26(23):11257. doi: 10.3390/ijms262311257 (PMC12692649; doi:10.3390/ijms262311257)
Supplement: Supplementary file 1 [file ijms-26-11257-s001.zip]

Archive with 1 entries (1 files):
- ijms-3957263-supplementary.pdf
